# Supplementary material for: Phytohormone-ROS Crosstalk Regulates Metal Transporter Expression in Sedum alfredii
Source: Toxics. 2025 Sep 26;13(10):823. doi: 10.3390/toxics13100823 (PMC12568203; doi:10.3390/toxics13100823)
Supplement: Supplementary file 1 [file toxics-13-00823-s001.zip]

Archive with 1 entries (1 files):
- toxics-3872033-supplementary.pdf
